# Supplementary material for: The association between neighbourhood characteristics and physical victimisation in men and women with mental disorders
Source: BJPsych Open. 2020 Jul 16;6(4):e73. doi: 10.1192/bjo.2020.52 (PMC7443921; doi:10.1192/bjo.2020.52)
Supplement: Supplementary file 1 [file S2056472420000526sup001.zip]

Archive with 4 entries (3 files):
- S2056472420000526sup001/MethodologicalSupplementv0.013.doc
- S2056472420000526sup001/RECORD Checklist VVNLPCRISv0.018.docx
- S2056472420000526sup001/UnmarkedMarkedSupplementary Tablesv0.018.doc  -  Recovered  -  Compatibility Mode.docx
- S2056472420000526sup001/
